# Supplementary material for: Targeting USP-7 by a Novel Fluorinated 5-Pyrazolyl-Urea Derivative
Source: Int J Mol Sci. 2023 May 24;24(11):9200. doi: 10.3390/ijms24119200 (PMC10252683; doi:10.3390/ijms24119200)
Supplement: Supplementary file 1 [file ijms-24-09200-s001.zip]

Archive with 1 entries (1 files):
- ijms-2407609-supplementary.pdf
